# Supplementary material for: Acetylenic Fatty Acids and Stilbene Glycosides Isolated from Santalum yasi Collected from the Fiji Islands
Source: Molecules. 2025 Dec 12;30(24):4752. doi: 10.3390/molecules30244752 (PMC12736004; doi:10.3390/molecules30244752)
Supplement: Supplementary file 1 [file molecules-30-04752-s001.zip]

Archive with 1 entries (1 files):
- molecules-3738890-supplementary.pdf
